# Supplementary material for: Modified Zexie decoction improves phlegm-dampness type stage I hypertension by regulating the gut-immune-kidney axis
Source: Front Pharmacol. 2025 Jun 18;16:1578815. doi: 10.3389/fphar.2025.1578815 (PMC12215698; doi:10.3389/fphar.2025.1578815)
Supplement: Supplementary file 2 [file Supplementaryfile2.xlsx]

## Sheet: Positive ion scanning mode
number	TR/min	Title	Formula	Adduct	Reference m/z	Precursor m/z	ppm
1	0.737433	Harpagide	C15H24O10	[M+H]+	365.14	365.135	-13.9946
2	0.850583	L-Proline	C5H9NO2	[M+H]+	116.071	116.071	5.16927
3	0.873583	Tenuifoliside A	C31H38O17	[M+Na]+	705.2	705.196	-5.82813
4	1.19388	Nicotinic acid	C6H5NO2	[M+H]+	124.039	124.039	-0.886816
5	1.23922	Aconitic acid	C6H6O6	[M+H]+	175.024	175.026	10.8557
6	1.35255	KOJIC ACID	C6H6O4	[M+H]+	143.033	143.034	4.96388
7	1.48853	2-Hydroxyacetophenone	C8H8O2	[M+H]+	137.06	137.062	16.0514
8	1.48853	1-Phenylurea	C7H8N2O	[M+H]+	137.071	137.062	-66.462
9	1.67487	Alpha Cyperone	C15H22O	[M+Na]+	241.15	241.159	36.5333
10	2.155	Guanine	C5H5N5O	[M+H]+	152.057	152.059	13.2188
11	2.34032	1,2,3-Trihydroxybenzene	C6H6O3	[M+H]+	127.039	127.04	7.8716
12	2.6778	Uniconazole P	C15H18ClN3O	[M+H]+	292.121	292.122	2.08818
13	3.28775	Gentisinic acid	C7H6O4	[M+H]+	155.034	155.036	14.2549
14	3.35525	Indole	C8H7N	[M+H]+	118.065	118.066	11.0109
15	3.26525	Sophocarpine	C15H22N2O	[M+Na]+	269.16	269.151	-34.9235
16	4.11253	Adenosine	C10H13N5O4	[M+H]+	268.107	268.108	6.30346
17	4.91398	gamma-Glutamylleucine	C11H20N2O5	[M+H]+	261.145	261.145	1.87635
18	6.91718	Benzaldehyde	C7H6O	[M+H]+	107.05	107.05	0.934143
19	6.6007	3-phenyllactic acid	C9H10O3	[M+H]+	167.07	167.072	7.96072
20	6.61058	glycycoumarin	C21H20O6	[M+H]+	369.13	369.121	-24.9235
21	6.74018	Stachydrine hydrochloride	C7H14ClNO2	[M+H]+	180.08	180.074	-32.7632
22	6.91718	6-Methylcoumarin	C10H8O2	[M+H]+	161.06	161.06	0
23	6.91718	8-hydroxy-6,7-dimethoxy-2H-chromen-2-one	C11H10O5	[M+H]+	223.06	223.064	16.5875
24	8.07427	N4-Acetylsulfadimethoxine	C14H16N4O5S	[M+H]+	353.091	353.091	-2.2657
25	8.19227	Marticin	C18H16O9	[M+H]+	377.086	377.09	9.30822
26	8.19227	4-Hydroxycoumarin	C9H6O3	[M+H]+	163.04	163.041	4.35476
27	8.19227	Scopolin	C16H18O9	[M+Na]+	377.08	377.09	25.4853
28	8.7529	(+)-Costunolide	C15H20O2	[M+H]+	233.154	233.157	14.6256
29	8.77557	Vindoline	C25H32N2O6	[M+H]+	457.23	457.227	-7.02054
30	8.86622	p-methoxycinnamic acid ethyl ester	C12H14O3	[M+H]+	207.1	207.105	21.6803
31	9.1382	(+)Catechin	C15H14O6	[M+H]+	291.09	291.09	1.37415
32	9.22887	IRIGENIN	C18H16O8	[M+H]+	361.09	361.094	10.8006
33	9.43285	Pseudolaric Acid B	C23H28O8	[M+Na]+	455.16	455.157	-7.4699
34	9.63717	Procyanidin B1	C30H26O12	[M+H]+	579.15	579.157	11.3787
35	9.66	Adenine	C5H5N5	[M+H]+	136.062	136.06	-11.0244
36	9.8415	Koumine	C20H22N2O	[M+H]+	307.18	307.178	-6.47829
37	10.0005	lindenenol	C15H18O2	[M+H]+	231.14	231.141	6.05694
38	10.2048	6-Pentyl-2H-pyran-2-one	C10H14O2	[M+H]+	167.107	167.108	5.9842
39	10.2276	Tanshinone Iia	C19H18O3	[M+Na]+	317.11	317.108	-7.85217
40	10.4096	Artemisinin	C15H22O5	[M+H]+	283.154	283.155	2.1543
41	10.4779	Monnieriside G	C21H26O10	[M+H]+	439.16	439.16	-0.683122
42	10.5465	Verrucarol	C15H22O4	[M+H]+	267.159	267.164	19.4267
43	10.592	Tetrahydrosappanone A Trimethyl Ether	C19H22O5	[M+H]+	331.154	331.159	15.6725
44	10.6374	(-)Catechin	C15H14O6	[M+H]+	291.09	291.093	10.3061
45	10.7288	3-Methoxybenzenepropanoic acid	C10H12O3	[M+H]+	181.086	181.088	9.33259
46	10.7973	Isolindleyin	C23H26O11	[M+H]+	479.16	479.152	-16.4872
47	10.8886	Norharman	C11H8N2	[M+H]+	169.076	169.076	-1.30119
48	10.8886	Isoquercitrin	C21H20O12	[M+H]+	465.103	465.107	9.35277
49	10.9571	Valerophenone	C11H14O	[M+H]+	163.112	163.112	3.73977
50	11.1169	Dehydroandrographolide	C20H28O4	[M+Na]+	355.18	355.177	-7.57362
51	11.4824	Gomisin O	C23H28O7	[M+Na]+	439.17	439.165	-10.7248
52	11.5052	Tributylamine	C12H27N	[M+H]+	186.222	186.222	3.22197
53	11.5052	norambreinolide	C16H26O2	[M+Na]+	273.18	273.17	-36.2032
54	11.5969	LIMONIN	C26H30O8	[M+Na]+	493.18	493.172	-15.3899
55	11.6429	Coumaric acid	C9H8O3	[M+H-H2O]+	147.044	147.044	-3.40034
56	11.8039	Abscisic Acid	C15H20O4	[M+H]+	265.144	265.147	10.9374
57	11.8499	Citalopram	C20H21FN2O	[M+H]+	325.171	325.168	-10.7021
58	11.9184	(5E)-6,10-dimethyl-5,9-undecadien-2-one	C13H22O	[M+Na]+	217.16	217.156	-16.1171
59	11.9184	Miltirone	C19H22O2	[M+Na]+	305.15	305.14	-31.7549
60	11.9642	myrcene	C10H16	[M+Na]+	159.11	159.117	46.5087
61	12.5445	(-)-Curcumol	C15H24O2	[M+H]+	237.185	237.184	-4.67989
62	12.5905	E-Resveratrol trimethyl ether	C17H18O3	[M+H]+	271.133	271.136	10.8065
63	12.6595	dimethyl(tetradecyl)amine	C16H35N	[M+H]+	242.284	242.282	-7.38802
64	12.6825	Lotusine	C19H24NO3	[M+H]+	315.18	315.176	-12.3422
65	12.7975	atractyloside A	C21H36O10	[M+Na]+	471.22	471.226	11.6718
66	13.2576	2,6-Di-tert-butyl-1,4-benzoquinone	C14H20O2	[M+H]+	221.154	221.156	11.3496
67	13.2576	Alisol F	C30H48O5	[M+Na]+	511.34	511.343	6.6492
68	13.2576	Asiatic acid	C30H48O5	[M+Na]+	511.34	511.343	6.6492
69	13.5351	Hemslecin A	C32H50O8	[M+Na]+	585.34	585.338	-3.29723
70	13.5582	Isocurcumenol	C15H22O2	[M+Na]+	257.15	257.152	7.03869
71	13.5814	hyocholic acid	C24H40O5	[M+Na]+	431.276	431.28	9.04293
72	13.6046	Cucurbitacin B	C32H46O8	[M+H]+	559.32	559.326	10.1731
73	13.6509	Farnesal	C15H24O	[M+H]+	221.19	221.191	5.8773
74	13.6741	Phencyclidine	C17H25N	[M+H]+	244.19	244.192	6.55226
75	13.7897	Dronedarone	C31H44N2O5S	[M+H]+	557.304	557.315	19.2354
76	13.9056	N,O-Didesmethylvenlafaxine	C15H23NO2	[M+H]+	250.18	250.182	7.55455
77	13.9982	Cucurbitacin IIb	C30H48O7	[M+Na]+	543.33	543.334	6.77305
78	14.0677	Curdione	C15H24O2	[M+Na]+	259.16	259.169	33.57
79	14.1372	2-acetoxy-4-pentadecylbenzoic acid	C24H38O4	[M+Na]+	413.266	413.27	9.5822
80	14.1604	Pristimerin	C30H40O4	[M+H]+	465.3	465.301	3.11627
81	14.1372	brassinolide	C28H48O6	[M+Na]+	503.34	503.339	-0.993364
82	14.1372	Medicagenic acid	C30H46O6	[M+Na]+	525.32	525.321	1.12312
83	14.2067	Deoxycholic acid	C24H40O4	[M+Na]+	415.28	415.289	20.9497
84	14.2067	Ganoderic Acid A	C30H44O7	[M+H]+	517.31	517.315	8.89215
85	14.3224	2-METHOXYCINNAMALDEHYDE	C10H10O2	[M+H]+	163.075	163.074	-8.95292
86	14.3224	Atractylenolide III	C15H20O3	[M+H]+	249.149	249.15	5.98037
87	14.415	Kaurenic acid	C20H30O2	[M+Na]+	325.214	325.214	0.891721
88	14.4382	2-acetoxy-6-pentadecylbenzoic acid	C24H38O4	[M+Na]+	413.266	413.27	8.6143
89	14.4613	Quillaic acid	C30H46O5	[M+Na]+	509.32	509.327	13.9205
90	14.4845	Isocucurbitacin B	C32H46O8	[M+Na]+	581.31	581.311	1.54823
91	14.5308	OLEANDRIN	C32H48O9	[M+Na]+	599.32	599.327	11.9969
92	14.9232	Tebuconazol	C16H22ClN3O	[M+H]+	308.152	308.151	-4.21869
93	15.0848	Methyltestosterone	C20H30O2	[M+H]+	303.232	303.233	5.27649
94	15.108	Viridiflorine	C15H27NO4	[M+H]+	286.201	286.202	2.83018
95	15.4315	Di-n-butyl phthalate	C16H22O4	[M+H]+	279.159	279.159	-1.75527
96	15.5465	Bayogenin	C30H48O5	[M+Na]+	511.34	511.344	7.43145
97	15.6386	16beta-Hydroxytrametenolic acid	C30H48O4	[M+H]+	473.36	473.366	12.274
98	15.7536	Picfeltarraenin IA	C41H62O13	[M+Na]+	785.4	785.397	-3.33588
99	15.7766	9-OxoODE	C18H30O3	[M+H]+	295.227	295.228	5.38569
100	15.8226	Alisol A,24-acetate	C32H52O6	[M+Na]+	555.36	555.362	3.61927
101	15.8686	Soyasapogenol A	C30H50O4	[M+Na]+	497.36	497.364	7.25832
102	16.0066	Oleanonic acid	C30H46O3	[M+H]+	455.35	455.354	8.9821
103	16.2359	Phytosphingosine	C18H39NO3	[M+H]+	318.3	318.301	0.973923
104	16.0987	YOHIMBIC ACID	C20H24N2O3	[M+H]+	341.186	341.177	-25.1183
105	16.1902	Cimiracemoside D	C37H58O11	[M+Na]+	701.38	701.38	0.570304
106	16.4409	(2alpha,3beta)-2,3-dihydroxyolean-12-en-28-oic acid	C30H48O4	[M+H]+	473.36	473.362	4.4575
107	16.5319	Darutigenol	C20H34O3	[M+Na]+	345.24	345.241	3.21515
108	16.5319	1-palmitoyl-2-hydroxy-sn-glycero-3-phosphoethanolamine	C21H44NO7P	[M+H]+	454.293	454.297	8.38666
109	16.7819	oleanolic acid	C30H48O3	[M+Na]+	479.35	479.351	3.10838
110	16.9733	3-O-acetyloleanolic acid	C32H50O4	[M+Na]+	521.36	521.364	8.45865
111	16.8827	lysophosphatidylcholine_16_0	C24H50NO7P	[M+H]+	496.34	496.342	3.92876
112	16.9507	Ursolic acid	C30H48O3	[M+H]+	439.36	439.359	-1.57047
113	17.6721	11(Z),14(Z)-Eicosadienoic Acid	C20H36O2	[M+H]+	309.279	309.281	6.43432
114	17.7401	Erucamide	C22H43NO	[M+H]+	338.342	338.343	2.92604
115	17.9748	Palmitic Acid ethyl ester	C18H36O2	[M+H]+	285.279	285.28	4.80232
116	17.1928	1-heptadecanoyl-sn-glycero-3-phosphocholine	C25H52NO7P	[M+H]+	510.355	510.359	7.62214
117	17.7401	13Z-Docosenamide	C22H43NO	[M+H]+	338.341	338.343	3.36938
118	19.3717	Tsugaric acid A	C32H50O4	[M+Na]+	521.36	521.367	12.6784
119	20.5278	Panaxadiol	C30H52O3	[M+Na]+	483.38	483.382	3.10315
120	15.7766	Alisol A	C30H50O5	[M+H-H2O]+	473.363	473.365	4.22509
121	7.94145	Forsythoside E	C20H30O12	[M+Na]+	485.16	485.166	11.9548
122	8.19227	Chlorogenic Acid	C16H18O9	[M+H]+	355.103	355.107	9.96894
123	11.3681	Quercetin	C15H10O7	[M+H]+	303.05	303.054	13.0341
124	11.3909	Isoquercetin	C21H20O12	[M+H]+	465.103	465.11	14.3839

## Sheet: Negative ion scanning mode
number	TR/min	Title	Formula	Adduct	Reference m/z	Precursor m/z	ppm
1	9.94158	Pemoline	C9H8N2O2	[M-H]-	175.05	175.031	-111.911
2	2.02495	2,4-DICHLOROPHENOL	C6H4Cl2O	[M-H]-	160.957	160.983	164.641
3	1.02483	METHYLMALONATE	C4H6O4	[M-H]-	117	116.971	-247.863
4	9.71493	cis-Aconitate	C6H6O6	[M-H]-	173.01	173.014	21.4438					天然有机酸
5	3.24368	Uridine 5'-monophosphate	C9H13N2O9P	[M-H]-	323.029	323.017	-37.427
6	14.2995	Dapsone	C12H12N2O2S	[M-H]-	247.055	247.041	-55.4533
7	11.6703	FUMARIC ACID	C4H4O4	[M-H]-	115.004	115.031	230.427
8	5.89168	Chlorogenate	C16H18O9	[M-H]-	353	352.991	-26.6289
9	4.41178	4-Methylumbelliferone	C10H8O3	[M-H]-	174.976	174.992	92.1841
10	22.4788	17-6-keto PGF1	C20H32O6	[M-H]-	367.213	367.224	29.7103
11	11.9421	Argininosuccinate	C10H18N4O6	[M-H]-	289	289.001	4.84429
12	5.19657	Dichloran	C6H4Cl2N2O2	[M-H]-	205	204.994	-31.7073
13	2.28993	(9Z, 12Z)-Octadecadienoate	C18H32O2	[M-H]-	279	279.004	15.4122
15	11.484	Triclabendazole	C14H9Cl3N2OS	[M-H]-	356.943	356.93	-37.2889
16	11.6703	4-Chlorophenylurea	C7H7ClN2O	[M-H]-	169.017	169.021	23.6662
17	12.1561	(Z)-Tetradec-9-enoic acid	C14H26O2	[M-H]-	225	225.028	122.222
18	18.2582	Triptophenolide	C20H24O3	[M-H]-	311.165	311.179	44.6387
19	9.76027	5-Coumaroylquinic acid	C16H18O8	[M-H]-	337	336.996	-10.9792
20	13.4505	Quercitrin	C21H20O11	[M-H]-	447.093	447.111	39.6114
21	1.92995	Etidronate	C2H8O7P2	[M-H]-	204.967	204.957	-49.5201
23	7.92357	5-O-Caffeoylquinic acid	C16H18O9	[M-H]-	353	352.991	-26.3456
24	5.19657	Maleate	C4H4O4	[M-H]-	115	115.029	253.913
